# Supplementary material for: Deep-Learning-Based Algorithm for the Removal of Electromagnetic Interference Noise in Photoacoustic Endoscopic Image Processing
Source: Sensors (Basel). 2022 May 23;22(10):3961. doi: 10.3390/s22103961 (PMC9147354; doi:10.3390/s22103961)
Supplement: Supplementary file 1 [file sensors-22-03961-s001.zip]

Archive with 1 entries (1 files):
- sensors-1715670-supplementary.pdf
